# Supplementary material for: Differential Interactions of Flavonoids with the Aryl Hydrocarbon Receptor In Silico and Their Impact on Receptor Activity In Vitro
Source: Pharmaceuticals (Basel). 2024 Jul 24;17(8):980. doi: 10.3390/ph17080980 (PMC11356971; doi:10.3390/ph17080980)
Supplement: Supplementary file 1 [file pharmaceuticals-17-00980-s001.zip]

Archive with 1 entries (1 files):
- pharmaceuticals-3090757-supplementary.pdf
